# Supplementary material for: Key Factors Regulating the Interdomain Dynamics May Contribute to the Assembly of ASC
Source: Biology (Basel). 2023 May 31;12(6):796. doi: 10.3390/biology12060796 (PMC10294833; doi:10.3390/biology12060796)
Supplement: Supplementary file 1 [file biology-12-00796-s001.zip]

Archive with 1 entries (1 files):
- biology-2406196-supplementary.pdf
